# Supplementary material for: A Comparative Study of Periodontal Health Status between International and Domestic University Students in Japan
Source: Int J Environ Res Public Health. 2023 Feb 22;20(5):3866. doi: 10.3390/ijerph20053866 (PMC10001467; doi:10.3390/ijerph20053866)
Supplement: Supplementary file 1 [file ijerph-20-03866-s001.zip]

Archive with 1 entries (1 files):
- ijerph-2202886-supplementary.pdf
